# Supplementary material for: Effects of Graphene Oxide Nanosheets in Freshwater Biofilms
Source: Molecules. 2023 Jun 6;28(12):4577. doi: 10.3390/molecules28124577 (PMC10304026; doi:10.3390/molecules28124577)
Supplement: Supplementary file 1 [file molecules-28-04577-s001.zip › Table S1.xlsx]

## Sheet: S1
			condition	EPS	Intracel CH	Lip	prot	PC	LPO	GSTs	SOD	Chl a	Chl b	Chl c	Fuc	Carot
			mg/L	(ug/cm2)	(ug/cm2)	(ug/cm2)	(ug/cm2)	(nmol/cm2)	(nmol/cm2)	(uU/cm2)	(mU/cm2)	(ng/cm2)	(ng/cm2)	(ng/cm2)	(ng/cm2)	(ng/cm2)
			0	6.00±1.13	24.17±2.60	55.3±25.44	94.98±17.87	0.53±0.10	0.11±0.01	30.63±7.14	1.29±0.12	106.13±14.31	19.68±8.27	19.23±12.22	0.06±0.01	63.29±14.41
			0.1	5.93±1.38	42.99±10.41	57.46±31.05	94.64±7.91	0.57±0.22	0.09±0.01	33.57±15.70	1.31±0.20	100.79±14.89	12.86±2.81	9.02±1.74	0.07±0.01	61.54±8.46
			1	6.63±2.09	40.84±7.79	278.86±42.97	105.22±15.26	0.60±0.16	0.10±0.01	51.42±8.19	1.26±0.24	109.77±6.70	12.13±3.41	11.06±1.59	0.07±0.00	63.61±3.46
			10	6.09±0.86	34.73±7.90	359.86±83.58	114.55±29.61	0.54±0.03	0.07±0.01	106.40±16.87	1.95±0.26	125.06±6.33	41.49±20.61	31.82±8.95	0.07±0.01	76.11±3.37
			20	6.47±0.92	28.1±8.07	213.04±29.47	91.40±3.26	0.72±0.11	0.09±0.01	155.04±26.86	2.36±0.14	146.39±16.50	36.05±´7.01	37.11±9.31	0.08±0.01	89.93±10.53
